# Supplementary material for: Neuroprotective Effects of Desert Milk Exosomes in LPS-Induced Cognitive Decline: Role of Microglial M2 Polarization and AMPK Signaling
Source: Nutrients. 2026 Jan 19;18(2):315. doi: 10.3390/nu18020315 (PMC12845514; doi:10.3390/nu18020315)
Supplement: Supplementary file 1 [file nutrients-18-00315-s001.zip]

Archive with 1 entries (1 files):
- nutrients-4070562-supplementary.pdf
